# Supplementary material for: Trends in robotic upper gastrointestinal and hepatopancreatobiliary surgery in Australia: a private sector-based analysis
Source: J Robot Surg. 2026 Jun 1;20(1):566. doi: 10.1007/s11701-026-03524-0 (PMC13226397; doi:10.1007/s11701-026-03524-0)
Supplement: Supplementary file 1 — Supplementary Material 1 [file 11701_2026_3524_MOESM1_ESM.xlsx]

## Sheet: Overall
		Robotic Procedure Counts		Total Procedure Counts		% of Procedures Performed Robotically
		UGI	HPB	UGI	HPB	UGI	HPB
	2013	6	2	6602	24402	0.0009	8.19605e-05
	2014	28	52	14618	24300	0.00191545	0.00213992
	2015	49	55	17846	23951	0.00274571	0.00229636
	2016	66	36	21332	24190	0.00309394	0.00148822
	2017	56	53	26358	24312	0.00212459	0.00217999
	2018	118	121	30711	25214	0.00384227	0.00479892
	2019	316	114	30125	24145	0.0104896	0.00472147
	2020	289	122	29570	23906	0.00977342	0.00510332
	2021	439	171	32596	25197	0.0134679	0.00678652
	2022	450	207	29523	25194	0.0152424	0.00821624
	2023	441	391	29637	26864	0.01488	0.0145548
	Data was obtained from Device Technologies. Total procedure counts were obtained from the MBS item codes that relate to respective procedures in the data supplied by Device Technologies. Other types of UGI and HPB procedures not included in the Device Technologies data were not included.
	UGI Includes		HPB Includes
	Gastric bypass		Pancreatoduodenectomy
	Sleeve gastrectomy		Pancreatectomy
	Oesophagectomy		Liver resection
	Hiatial hernia		Cholecystectomy
	Myotomy
	Gastrectomy

## Sheet: By Procedure 
	Operation	Gastric Bypass					Operation	Sleeve Gastrectomy
	Comments		31571				Comments		31575
	Year	Robotic	Non-Robotic	Medicare	% of Robotic		Year	Robotic	Non-Robotic	Medicare	% of Robotic
	2013	2	353	355	0.0056338		2013	4	3650	3654	0.00109469
	2014	19	1000	1019	0.0186457		2014	8	10219	10227	0.000782243
	2015	38	1627	1665	0.0228228		2015	6	12475	12481	0.000480731
	2016	33	2222	2255	0.0146341		2016	16	14842	14858	0.00107686
	2017	35	2880	2915	0.0120069		2017	11	18482	18493	0.00059482
	2018	52	3907	3959	0.0131346		2018	52	20960	21012	0.00247478
	2019	132	4300	4432	0.0297834		2019	150	19312	19462	0.00770733
	2020	129	4707	4836	0.0266749		2020	134	18003	18137	0.00738821
	2021	146	5337	5483	0.0266278		2021	201	19095	19296	0.0104167
	2022	134	4173	4307	0.0311121		2022	218	17334	17552	0.0124202
	2023	104	4042	4146	0.0250844		2023	194	16632	16826	0.0115298
	Operation	Pancreatectomy	Distal, segmental				Operation	Pancreatoduodenectomy
	Comments		30583, 30792				Comments		30584
	Year	Robotic	Non-Robotic	Medicare	% of Robotic		Year	Robotic	Non-Robotic	Medicare	% of Robotic
	2013	0	184	184	0		2013	1	378	379	0.00263852
	2014	6	192	198	0.030303		2014	1	311	312	0.00320513
	2015	12	186	198	0.0606061		2015	7	343	350	0.02
	2016	17	175	192	0.0885417		2016	8	363	371	0.0215633
	2017	25	203	228	0.109649		2017	9	362	371	0.0242588
	2018	35	231	266	0.131579		2018	17	401	418	0.0406699
	2019	21	194	215	0.0976744		2019	20	372	392	0.0510204
	2020	28	189	217	0.129032		2020	39	349	388	0.100515
	2021	49	213	262	0.187023		2021	54	388	442	0.122172
	2022	70	178	248	0.282258		2022	38	355	393	0.0966921
	2023	90	172	262	0.343511		2023	82	370	452	0.181416
	Operation	Liver Resection					Operation	Oesophagectomy		Cojoing
	Comments	Includes liver resection, wedge resection	30414, 30415, 30418, 30421				Comments	Includes oesophagectomy via transvercvical, transhiatial, chest anastomosis and neck anastomotsis	30750, 30751, 30753, 30754
	Year	Robotic	Non-Robotic	Medicare	% of Robotic		Year	Robotic	Non-Robotic	Medicare	% of Robotic
	2013	0	1129	1129	0		2013	0	168	168
	2014	3	1223	1226	0.00244698		2014	0	199	199
	2015	0	1169	1169	0		2015	0	178	178
	2016	5	1318	1323	0.00377929		2016	0	194	194
	2017	4	1332	1336	0.00299401		2017	0	189	189
	2018	7	1373	1380	0.00507246		2018	0	189	189
	2019	12	1242	1254	0.00956938		2019	0	205	205
	2020	17	1262	1279	0.0132916		2020	0	193	193
	2021	29	1360	1389	0.0208783		2021	23	190	213	0.107981
	2022	31	1457	1488	0.0208333		2022	18	184	202	0.0891089
	2023	69	1199	1268	0.0544164		2023	25	193	218	0.114679
	Operation	Cholecystectomy					Operation	Hiatial Hernia Repair
	Comments		30443, 30445, 30448, 30449, 30455				Comments	31468, 30530, 31466, 30529
	Year	Robotic	Non-Robotic	Medicare	% of Robotic		Year	Robotic	Non-Robotic	Medicare	% of Robotic
	2013	1	22709	22710	4.40335e-05		2013	0	2285	2285	0
	2014	42	22522	22564	0.00186137		2014	0	2298	2298	0
	2015	36	22198	22234	0.00161914		2015	0	2638	2638	0
	2016	6	22298	22304	0.00026901		2016	2	3155	3157	0.000633513
	2017	15	22362	22377	0.000670331		2017	2	3794	3796	0.00052687
	2018	62	23088	23150	0.00267819		2018	4	4631	4635	0.000862999
	2019	61	22223	22284	0.00273739		2019	11	4967	4978	0.00220972
	2020	38	21984	22022	0.00172555		2020	11	5341	5352	0.00205531
	2021	39	23065	23104	0.00168802		2021	36	6387	6423	0.00560486
	2022	68	22997	23065	0.00294819		2022	46	6212	6258	0.00735059
	2023	150	24732	24882	0.00602845		2023	80	7015	7095	0.0112755
	Operation	Gastrectomy					Operation	Myotomy
	Comments	Includes distal, proximal, subtotal, total	30518, 30521, 30526, 30762				Comments		30532, 30533
	Year	Robotic	Non-Robotic	Medicare	% of Robotic		Year	Robotic	Non-Robotic	Medicare	% of Robotic
	2013	0	NA	NA	NA		2013	0	140	140	0
	2014	1	735	736	0.0013587		2014	0	139	139	0
	2015	5	713	718	0.00696379		2015	0	166	166	0
	2016	14	706	720	0.0194444		2016	1	147	148	0.00680272
	2017	8	799	807	0.00991326		2017	0	158	158	0
	2018	10	725	735	0.0136054		2018	0	181	181	0
	2019	23	823	846	0.0271868		2019	0	202	202	0
	2020	12	870	882	0.0136054		2020	3	167	170	0.0179641
	2021	28	953	981	0.0285423		2021	5	195	200	0.025641
	2022	25	942	967	0.0258532		2022	9	228	237	0.0394737
	2023	24	1112	1136	0.0211268		2023	14	202	216	0.0693069
